# Supplementary material for: Functional Analyses of NSF1 in Wine Yeast Using Interconnected Correlation Clustering and Molecular Analyses
Source: PLoS One. 2013 Oct 9;8(10):e77192. doi: 10.1371/journal.pone.0077192 (PMC3793944; doi:10.1371/journal.pone.0077192)
Supplement: Table S3 — GO terms corresponding to the functional enrichment assessment of the ICGC of the MFD dataset. (XLSX) [file pone.0077192.s004.xlsx]

## Sheet: topGOresults_elim
Table S3: GO terms corresponding to the functional enrichment assessement of the ICGC of the MFD dataset.
GO ID	Term	Annotated	Significant	Expected	p-value
GO:0002181	cytoplasmic translation	157	27	6.06	2.9e-11
GO:0000462	maturation of SSU-rRNA from tricistronic rRNA transcript (SSU-rRNA, 5.8S rRNA, LSU-rRNA)	91	14	3.51	8.2e-06
GO:0006414	translational elongation	57	12	2.2	4.6e-05
GO:0009987	cellular process	4630	208	178.74	0.0001
GO:0006405	RNA export from nucleus	88	12	3.4	0.00012
GO:0006418	tRNA aminoacylation for protein translation	39	7	1.51	0.00062
GO:0009260	ribonucleotide biosynthetic process	55	8	2.12	0.0011
GO:0080135	regulation of cellular response to stress	33	6	1.27	0.00143
GO:0008652	cellular amino acid biosynthetic process	158	14	6.1	0.00297
GO:0015992	proton transport	39	6	1.51	0.00346
GO:0034220	ion transmembrane transport	57	7	2.2	0.00593
GO:0071843	cellular component biogenesis at cellular level	511	40	19.73	0.00594
GO:0007034	vacuolar transport	140	12	5.4	0.00754
GO:0006450	regulation of translational fidelity	21	4	0.81	0.00771
GO:0046034	ATP metabolic process	61	7	2.35	0.0086
GO:0009072	aromatic amino acid family metabolic process	22	4	0.85	0.00914
GO:0031125	rRNA 3'-end processing	22	4	0.85	0.00914
GO:0006886	intracellular protein transport	344	22	13.28	0.01277
GO:0009156	ribonucleoside monophosphate biosynthetic process	37	5	1.43	0.01303
GO:0006412	translation	491	56	18.95	0.01336
GO:0090305	nucleic acid phosphodiester bond hydrolysis	170	13	6.56	0.01382
GO:0009161	ribonucleoside monophosphate metabolic process	38	5	1.47	0.01455
GO:0018130	heterocycle biosynthetic process	172	13	6.64	0.01512
GO:0051452	intracellular pH reduction	26	4	1	0.01656
GO:0045851	pH reduction	26	4	1	0.01656
GO:0007035	vacuolar acidification	26	4	1	0.01656
GO:0065003	macromolecular complex assembly	438	26	16.91	0.01732
GO:0006623	protein targeting to vacuole	86	8	3.32	0.01733
GO:0072665	protein localization to vacuole	86	8	3.32	0.01733
GO:0072666	establishment of protein localization to vacuole	86	8	3.32	0.01733
GO:0051453	regulation of intracellular pH	27	4	1.04	0.01887
GO:0030641	regulation of cellular pH	27	4	1.04	0.01887
GO:0030148	sphingolipid biosynthetic process	27	4	1.04	0.01887
GO:0046467	membrane lipid biosynthetic process	27	4	1.04	0.01887
GO:0022618	ribonucleoprotein complex assembly	122	10	4.71	0.01893
GO:0015031	protein transport	528	30	20.38	0.01907
GO:0043933	macromolecular complex subunit organization	528	30	20.38	0.01907
GO:0009124	nucleoside monophosphate biosynthetic process	41	5	1.58	0.01979
GO:0006888	ER to Golgi vesicle-mediated transport	89	8	3.44	0.02091
GO:0022613	ribonucleoprotein complex biogenesis	403	33	15.56	0.02158
GO:0009123	nucleoside monophosphate metabolic process	42	5	1.62	0.02178
GO:0000447	endonucleolytic cleavage in ITS1 to separate SSU-rRNA from 5.8S rRNA and LSU-rRNA from tricistronic rRNA transcript (SSU-rRNA, 5.8S rRNA, LSU-rRNA)	42	5	1.62	0.02178
GO:0009152	purine ribonucleotide biosynthetic process	43	5	1.66	0.0239
GO:0071826	ribonucleoprotein complex subunit organization	127	10	4.9	0.02433
GO:0008152	metabolic process	3670	172	141.68	0.02441
GO:0046394	carboxylic acid biosynthetic process	203	19	7.84	0.02467
GO:0016053	organic acid biosynthetic process	203	19	7.84	0.02467
GO:0044237	cellular metabolic process	3462	166	133.65	0.02564
GO:0000478	endonucleolytic cleavage involved in rRNA processing	44	5	1.7	0.02614
GO:0000479	endonucleolytic cleavage of tricistronic rRNA transcript (SSU-rRNA, 5.8S rRNA, LSU-rRNA)	44	5	1.7	0.02614
GO:0006448	regulation of translational elongation	28	6	1.08	0.02665
GO:0045184	establishment of protein localization	547	30	21.12	0.02941
GO:0022607	cellular component assembly	614	33	23.7	0.02946
GO:0006885	regulation of pH	31	4	1.2	0.03002
GO:0034622	cellular macromolecular complex assembly	397	23	15.33	0.03154
GO:0016050	vesicle organization	79	7	3.05	0.03199
GO:0006605	protein targeting	272	17	10.5	0.0329
GO:0034621	cellular macromolecular complex subunit organization	486	27	18.76	0.03305
GO:0006633	fatty acid biosynthetic process	32	4	1.24	0.03331
GO:0009112	nucleobase metabolic process	32	4	1.24	0.03331
GO:0071844	cellular component assembly at cellular level	578	31	22.31	0.03534
GO:0045727	positive regulation of translation	33	4	1.27	0.0368
GO:0044238	primary metabolic process	3321	161	128.21	0.03708
GO:0032270	positive regulation of cellular protein metabolic process	65	6	2.51	0.03843
GO:0046112	nucleobase biosynthetic process	20	3	0.77	0.03984
GO:0000469	cleavage involved in rRNA processing	66	6	2.55	0.04096
GO:0006164	purine nucleotide biosynthetic process	50	5	1.93	0.04242
GO:1901137	carbohydrate derivative biosynthetic process	141	10	5.44	0.04525
GO:0006606	protein import into nucleus	51	5	1.97	0.04561
GO:0051170	nuclear import	51	5	1.97	0.04561
GO:0070727	cellular macromolecule localization	457	25	17.64	0.04623
GO:0043413	macromolecule glycosylation	68	6	2.63	0.04635
GO:0006486	protein glycosylation	68	6	2.63	0.04635
GO:0034613	cellular protein localization	436	24	16.83	0.04737
GO:0006643	membrane lipid metabolic process	36	4	1.39	0.04847
GO:0030004	cellular monovalent inorganic cation homeostasis	36	4	1.39	0.04847
GO:0006665	sphingolipid metabolic process	36	4	1.39	0.04847
GO:0044272	sulfur compound biosynthetic process	69	6	2.66	0.0492
GO:0051247	positive regulation of protein metabolic process	69	6	2.66	0.0492
GO:0044267	cellular protein metabolic process	1314	85	50.73	0.05082
GO:0070085	glycosylation	70	6	2.7	0.05215
GO:0072527	pyrimidine-containing compound metabolic process	23	3	0.89	0.05691
GO:0032258	CVT pathway	38	4	1.47	0.05726
GO:0008104	protein localization	627	32	24.21	0.05836
GO:0019538	protein metabolic process	1383	87	53.39	0.05985
GO:0009100	glycoprotein metabolic process	73	6	2.82	0.06166
GO:0009101	glycoprotein biosynthetic process	73	6	2.82	0.06166
GO:0072522	purine-containing compound biosynthetic process	56	5	2.16	0.06368
GO:0006417	regulation of translation	115	11	4.44	0.06581
GO:0032507	maintenance of protein location in cell	40	4	1.54	0.06685
GO:0055067	monovalent inorganic cation homeostasis	40	4	1.54	0.06685
GO:0006200	ATP catabolic process	40	4	1.54	0.06685
GO:0009081	branched-chain amino acid metabolic process	25	3	0.97	0.06992
GO:0006397	mRNA processing	215	13	8.3	0.07138
GO:0019438	aromatic compound biosynthetic process	41	4	1.58	0.07194
GO:0000375	RNA splicing, via transesterification reactions	114	8	4.4	0.07262
GO:0000466	maturation of 5.8S rRNA from tricistronic rRNA transcript (SSU-rRNA, 5.8S rRNA, LSU-rRNA)	77	6	2.97	0.07584
GO:0034504	protein localization to nucleus	59	5	2.28	0.0762
GO:0008380	RNA splicing	136	9	5.25	0.07909
GO:0006461	protein complex assembly	240	14	9.27	0.07934
GO:0000460	maturation of 5.8S rRNA	78	6	3.01	0.07965
GO:0070925	organelle assembly	78	6	3.01	0.07965
GO:0033043	regulation of organelle organization	157	10	6.06	0.08116
GO:0045185	maintenance of protein location	43	4	1.66	0.08268
GO:0051651	maintenance of location in cell	43	4	1.66	0.08268
GO:0042254	ribosome biogenesis	341	28	13.16	0.08273
GO:0035967	cellular response to topologically incorrect protein	27	3	1.04	0.08412
GO:0033365	protein localization to organelle	308	17	11.89	0.08524
GO:0006944	cellular membrane fusion	80	6	3.09	0.08759
GO:0061025	membrane fusion	80	6	3.09	0.08759
GO:0006906	vesicle fusion	44	4	1.7	0.08834
GO:0006406	mRNA export from nucleus	62	5	2.39	0.08995
GO:0006790	sulfur compound metabolic process	100	7	3.86	0.09069
GO:0006518	peptide metabolic process	28	3	1.08	0.09166
GO:0043094	cellular metabolic compound salvage	28	3	1.08	0.09166
GO:0016236	macroautophagy	46	4	1.78	0.10019
GO:0048193	Golgi vesicle transport	185	11	7.14	0.10105
GO:0070271	protein complex biogenesis	251	14	9.69	0.10469
GO:0071822	protein complex subunit organization	273	15	10.54	0.1048
GO:0046356	acetyl-CoA catabolic process	30	3	1.16	0.10751
GO:0006099	tricarboxylic acid cycle	30	3	1.16	0.10751
GO:0009109	coenzyme catabolic process	30	3	1.16	0.10751
GO:0051235	maintenance of location	48	4	1.85	0.11273
GO:0000398	nuclear mRNA splicing, via spliceosome	106	7	4.09	0.11437
GO:0009066	aspartate family amino acid metabolic process	67	5	2.59	0.11551
GO:0051187	cofactor catabolic process	31	3	1.2	0.11582
GO:0009084	glutamine family amino acid biosynthetic process	31	3	1.2	0.11582
GO:0000377	RNA splicing, via transesterification reactions with bulged adenosine as nucleophile	107	7	4.13	0.1186
GO:0016071	mRNA metabolic process	279	15	10.77	0.11982
GO:0072594	establishment of protein localization to organelle	213	12	8.22	0.12016
GO:0048878	chemical homeostasis	149	9	5.75	0.12116
GO:0033044	regulation of chromosome organization	32	3	1.24	0.12435
GO:0017038	protein import	129	8	4.98	0.12468
GO:0061024	membrane organization	216	12	8.34	0.12935
GO:0016044	cellular membrane organization	216	12	8.34	0.12935
GO:0007033	vacuole organization	70	5	2.7	0.13234
GO:0034605	cellular response to heat	33	3	1.27	0.13311
GO:0034727	piecemeal microautophagy of nucleus	33	3	1.27	0.13311
GO:0030003	cellular cation homeostasis	111	7	4.29	0.13634
GO:0055082	cellular chemical homeostasis	132	8	5.1	0.13697
GO:1901135	carbohydrate derivative metabolic process	331	17	12.78	0.13789
GO:0010608	posttranscriptional regulation of gene expression	134	11	5.17	0.13793
GO:0051028	mRNA transport	91	6	3.51	0.13853
GO:0035966	response to topologically incorrect protein	34	3	1.31	0.14207
GO:0000726	non-recombinational repair	34	3	1.31	0.14207
GO:0009067	aspartate family amino acid biosynthetic process	54	4	2.08	0.15416
GO:0032787	monocarboxylic acid metabolic process	115	7	4.44	0.1553
GO:0006725	cellular aromatic compound metabolic process	97	9	3.74	0.15586
GO:0044260	cellular macromolecule metabolic process	2505	122	96.7	0.15693
GO:0009058	biosynthetic process	1905	112	73.54	0.1591
GO:0045324	late endosome to vacuole transport	36	3	1.39	0.16057
GO:0042255	ribosome assembly	55	4	2.12	0.16156
GO:0071704	organic substance metabolic process	340	17	13.13	0.16268
GO:0065008	regulation of biological quality	391	22	15.09	0.16657
GO:0042144	vacuole fusion, non-autophagic	37	3	1.43	0.17008
GO:0009086	methionine biosynthetic process	37	3	1.43	0.17008
GO:0006487	protein N-linked glycosylation	37	3	1.43	0.17008
GO:0006396	RNA processing	520	34	20.07	0.1729
GO:0016192	vesicle-mediated transport	391	19	15.09	0.17538
GO:0044249	cellular biosynthetic process	1854	110	71.57	0.17763
GO:0034976	response to endoplasmic reticulum stress	20	2	0.77	0.17936
GO:0030968	endoplasmic reticulum unfolded protein response	20	2	0.77	0.17936
GO:0006984	ER-nucleus signaling pathway	20	2	0.77	0.17936
GO:0034620	cellular response to unfolded protein	20	2	0.77	0.17936
GO:0071214	cellular response to abiotic stimulus	38	3	1.47	0.17975
GO:0043144	snoRNA processing	38	3	1.47	0.17975
GO:0043170	macromolecule metabolic process	2587	124	99.87	0.18513
GO:0033036	macromolecule localization	748	41	28.88	0.18584
GO:0042594	response to starvation	79	5	3.05	0.18871
GO:0006289	nucleotide-excision repair	59	4	2.28	0.19238
GO:0006413	translational initiation	59	4	2.28	0.19238
GO:0009168	purine ribonucleoside monophosphate biosynthetic process	21	2	0.81	0.19349
GO:0006900	membrane budding	21	2	0.81	0.19349
GO:0006754	ATP biosynthetic process	21	2	0.81	0.19349
GO:0043623	cellular protein complex assembly	189	10	7.3	0.19376
GO:0019725	cellular homeostasis	167	9	6.45	0.19569
GO:0055080	cation homeostasis	123	7	4.75	0.19659
GO:0000097	sulfur amino acid biosynthetic process	40	3	1.54	0.19952
GO:0031497	chromatin assembly	40	3	1.54	0.19952
GO:0006873	cellular ion homeostasis	124	7	4.79	0.20203
GO:0009167	purine ribonucleoside monophosphate metabolic process	22	2	0.85	0.20775
GO:0009127	purine nucleoside monophosphate biosynthetic process	22	2	0.85	0.20775
GO:0006334	nucleosome assembly	22	2	0.85	0.20775
GO:0006084	acetyl-CoA metabolic process	41	3	1.58	0.20959
GO:0016567	protein ubiquitination	105	6	4.05	0.21879
GO:0009126	purine nucleoside monophosphate metabolic process	23	2	0.89	0.22211
GO:0042592	homeostatic process	242	12	9.34	0.22403
GO:0070590	spore wall biogenesis	43	3	1.66	0.23006
GO:0070591	ascospore wall biogenesis	43	3	1.66	0.23006
GO:0010324	membrane invagination	43	3	1.66	0.23006
GO:0071940	fungal-type cell wall assembly	43	3	1.66	0.23006
GO:0042244	spore wall assembly	43	3	1.66	0.23006
GO:0016237	microautophagy	43	3	1.66	0.23006
GO:0030476	ascospore wall assembly	43	3	1.66	0.23006
GO:0009145	purine nucleoside triphosphate biosynthetic process	24	2	0.93	0.23655
GO:0006081	cellular aldehyde metabolic process	24	2	0.93	0.23655
GO:0009070	serine family amino acid biosynthetic process	24	2	0.93	0.23655
GO:0006303	double-strand break repair via nonhomologous end joining	24	2	0.93	0.23655
GO:0009206	purine ribonucleoside triphosphate biosynthetic process	24	2	0.93	0.23655
GO:0016074	snoRNA metabolic process	44	3	1.7	0.24043
GO:0006555	methionine metabolic process	44	3	1.7	0.24043
GO:0070726	cell wall assembly	44	3	1.7	0.24043
GO:0016973	poly(A)+ mRNA export from nucleus	25	2	0.97	0.25104
GO:0009896	positive regulation of catabolic process	25	2	0.97	0.25104
GO:0000018	regulation of DNA recombination	25	2	0.97	0.25104
GO:0032968	positive regulation of transcription elongation from RNA polymerase II promoter	25	2	0.97	0.25104
GO:0022406	membrane docking	25	2	0.97	0.25104
GO:0006195	purine nucleotide catabolic process	133	7	5.13	0.25347
GO:0006631	fatty acid metabolic process	67	4	2.59	0.25865
GO:0009628	response to abiotic stimulus	134	7	5.17	0.25942
GO:0009166	nucleotide catabolic process	134	7	5.17	0.25942
GO:0042157	lipoprotein metabolic process	46	3	1.78	0.26139
GO:0042158	lipoprotein biosynthetic process	46	3	1.78	0.26139
GO:0006497	protein lipidation	46	3	1.78	0.26139
GO:0051493	regulation of cytoskeleton organization	46	3	1.78	0.26139
GO:1901292	nucleoside phosphate catabolic process	135	7	5.21	0.26541
GO:0010038	response to metal ion	26	2	1	0.26556
GO:0032886	regulation of microtubule-based process	26	2	1	0.26556
GO:0070507	regulation of microtubule cytoskeleton organization	26	2	1	0.26556
GO:0016571	histone methylation	26	2	1	0.26556
GO:0043631	RNA polyadenylation	26	2	1	0.26556
GO:0009272	fungal-type cell wall biogenesis	68	4	2.63	0.26725
GO:0050801	ion homeostasis	136	7	5.25	0.27144
GO:0072523	purine-containing compound catabolic process	136	7	5.25	0.27144
GO:0043161	proteasomal ubiquitin-dependent protein catabolic process	114	6	4.4	0.27708
GO:0006986	response to unfolded protein	27	2	1.04	0.28007
GO:0043248	proteasome assembly	27	2	1.04	0.28007
GO:0006379	mRNA cleavage	27	2	1.04	0.28007
GO:0034243	regulation of transcription elongation from RNA polymerase II promoter	27	2	1.04	0.28007
GO:0044255	cellular lipid metabolic process	256	12	9.88	0.28435
GO:0032268	regulation of cellular protein metabolic process	209	13	8.07	0.28652
GO:0032543	mitochondrial translation	116	6	4.48	0.29053
GO:0010498	proteasomal protein catabolic process	116	6	4.48	0.29053
GO:0008610	lipid biosynthetic process	186	9	7.18	0.29055
GO:0046483	heterocycle metabolic process	398	22	15.36	0.29089
GO:0051603	proteolysis involved in cellular protein catabolic process	210	10	8.11	0.2922
GO:0006766	vitamin metabolic process	49	3	1.89	0.29322
GO:0006767	water-soluble vitamin metabolic process	49	3	1.89	0.29322
GO:0048284	organelle fusion	71	4	2.74	0.29335
GO:0006259	DNA metabolic process	477	21	18.41	0.29421
GO:0042398	cellular modified amino acid biosynthetic process	28	2	1.08	0.29457
GO:0009201	ribonucleoside triphosphate biosynthetic process	28	2	1.08	0.29457
GO:0046434	organophosphate catabolic process	140	7	5.4	0.29591
GO:0006163	purine nucleotide metabolic process	181	13	6.99	0.30013
GO:0044087	regulation of cellular component biogenesis	72	4	2.78	0.30213
GO:0042274	ribosomal small subunit biogenesis	121	16	4.67	0.30225
GO:0009408	response to heat	50	3	1.93	0.3039
GO:0006302	double-strand break repair	95	5	3.67	0.30458
GO:0034655	nucleobase-containing compound catabolic process	142	7	5.48	0.30833
GO:0006890	retrograde vesicle-mediated transport, Golgi to ER	29	2	1.12	0.30902
GO:0032786	positive regulation of DNA-dependent transcription, elongation	29	2	1.12	0.30902
GO:0030154	cell differentiation	190	9	7.33	0.312
GO:0044283	small molecule biosynthetic process	282	20	10.89	0.31352
GO:0043632	modification-dependent macromolecule catabolic process	216	10	8.34	0.32265
GO:0006506	GPI anchor biosynthetic process	30	2	1.16	0.32341
GO:0010467	gene expression	1649	90	63.66	0.32524
GO:0000096	sulfur amino acid metabolic process	52	3	2.01	0.3253
GO:0046942	carboxylic acid transport	75	4	2.9	0.32862
GO:0044085	cellular component biogenesis	944	57	36.44	0.33023
GO:0009266	response to temperature stimulus	53	3	2.05	0.336
GO:0009267	cellular response to starvation	76	4	2.93	0.33748
GO:0015849	organic acid transport	76	4	2.93	0.33748
GO:0045165	cell fate commitment	31	2	1.2	0.33773
GO:0006094	gluconeogenesis	31	2	1.2	0.33773
GO:0009142	nucleoside triphosphate biosynthetic process	31	2	1.2	0.33773
GO:0007530	sex determination	31	2	1.2	0.33773
GO:0007531	mating type determination	31	2	1.2	0.33773
GO:0031401	positive regulation of protein modification process	31	2	1.2	0.33773
GO:0009250	glucan biosynthetic process	31	2	1.2	0.33773
GO:0019216	regulation of lipid metabolic process	31	2	1.2	0.33773
GO:0070192	chromosome organization involved in meiosis	31	2	1.2	0.33773
GO:0044257	cellular protein catabolic process	219	10	8.45	0.33814
GO:0051246	regulation of protein metabolic process	219	13	8.45	0.33978
GO:0006511	ubiquitin-dependent protein catabolic process	196	9	7.57	0.34478
GO:0009154	purine ribonucleotide catabolic process	124	6	4.79	0.34545
GO:0009261	ribonucleotide catabolic process	124	6	4.79	0.34545
GO:0009203	ribonucleoside triphosphate catabolic process	124	6	4.79	0.34545
GO:0009207	purine ribonucleoside triphosphate catabolic process	124	6	4.79	0.34545
GO:0006839	mitochondrial transport	77	4	2.97	0.34636
GO:0019941	modification-dependent protein catabolic process	197	9	7.61	0.3503
GO:0000184	nuclear-transcribed mRNA catabolic process, nonsense-mediated decay	32	2	1.24	0.35195
GO:0071470	cellular response to osmotic stress	32	2	1.24	0.35195
GO:0032784	regulation of DNA-dependent transcription, elongation	32	2	1.24	0.35195
GO:0019319	hexose biosynthetic process	32	2	1.24	0.35195
GO:0006505	GPI anchor metabolic process	32	2	1.24	0.35195
GO:0051300	spindle pole body organization	32	2	1.24	0.35195
GO:0031023	microtubule organizing center organization	32	2	1.24	0.35195
GO:0016197	endosomal transport	78	4	3.01	0.35524
GO:0009060	aerobic respiration	78	4	3.01	0.35524
GO:0051649	establishment of localization in cell	707	43	27.29	0.35632
GO:0034645	cellular macromolecule biosynthetic process	1401	81	54.09	0.35785
GO:0046907	intracellular transport	654	41	25.25	0.35889
GO:0032446	protein modification by small protein conjugation	126	6	4.86	0.35936
GO:0009143	nucleoside triphosphate catabolic process	126	6	4.86	0.35936
GO:0009146	purine nucleoside triphosphate catabolic process	126	6	4.86	0.35936
GO:0031667	response to nutrient levels	126	6	4.86	0.35936
GO:0031325	positive regulation of cellular metabolic process	347	15	13.4	0.3623
GO:0044248	cellular catabolic process	748	31	28.88	0.3627
GO:0046364	monosaccharide biosynthetic process	33	2	1.27	0.36607
GO:0006364	rRNA processing	243	21	9.38	0.36799
