# Supplementary material for: Functional Analyses of NSF1 in Wine Yeast Using Interconnected Correlation Clustering and Molecular Analyses
Source: PLoS One. 2013 Oct 9;8(10):e77192. doi: 10.1371/journal.pone.0077192 (PMC3793944; doi:10.1371/journal.pone.0077192)
Supplement: Table S4 — GO terms corresponding to the functional enrichment assessment of the ICGC of the VFD dataset. (XLSX) [file pone.0077192.s005.xlsx]

## Sheet: TableS4_topGOresults_elim_VFD
Table S4: GO terms corresponding to the functional enrichment assessement of the ICGC of the VFD dataset.
GO ID	Term	Annotated	Significant	Expected	Emp.pvalue
GO:0002181	cytoplasmic translation	157	40	2.11	< 1e-30
GO:0006407	rRNA export from nucleus	19	7	0.26	2.7e-09
GO:0000462	maturation of SSU-rRNA from tricistronic rRNA transcript (SSU-rRNA, 5.8S rRNA, LSU-rRNA)	91	10	1.22	2.9e-07
GO:0006414	translational elongation	57	11	0.77	4.7e-06
GO:0006450	regulation of translational fidelity	21	5	0.28	6.6e-06
GO:0000027	ribosomal large subunit assembly	33	4	0.44	0.00092
GO:0000028	ribosomal small subunit assembly	16	3	0.22	0.00116
GO:0009263	deoxyribonucleotide biosynthetic process	10	2	0.13	0.0075
GO:0006893	Golgi to plasma membrane transport	31	3	0.42	0.00803
GO:0046685	response to arsenic-containing substance	13	2	0.17	0.01267
GO:0009129	pyrimidine nucleoside monophosphate metabolic process	13	2	0.17	0.01267
GO:0009130	pyrimidine nucleoside monophosphate biosynthetic process	13	2	0.17	0.01267
GO:0044267	cellular protein metabolic process	1314	56	17.68	0.02014
GO:0006220	pyrimidine nucleotide metabolic process	19	2	0.26	0.02636
GO:0006221	pyrimidine nucleotide biosynthetic process	19	2	0.26	0.02636
GO:0072528	pyrimidine-containing compound biosynthetic process	19	2	0.26	0.02636
GO:0034629	cellular protein complex localization	20	2	0.27	0.02904
GO:0019538	protein metabolic process	1383	56	18.61	0.03135
GO:0006614	SRP-dependent cotranslational protein targeting to membrane	21	2	0.28	0.03182
GO:0042274	ribosomal small subunit biogenesis	121	12	1.63	0.03249
GO:0031503	protein complex localization	22	2	0.3	0.03471
GO:0031125	rRNA 3'-end processing	22	2	0.3	0.03471
GO:0006613	cotranslational protein targeting to membrane	22	2	0.3	0.03471
GO:0007029	endoplasmic reticulum organization	23	2	0.31	0.03769
GO:0072527	pyrimidine-containing compound metabolic process	23	2	0.31	0.03769
GO:0015031	protein transport	528	12	7.11	0.04812
GO:0035967	cellular response to topologically incorrect protein	27	2	0.36	0.05052
GO:0033365	protein localization to organelle	308	8	4.15	0.05375
GO:0045184	establishment of protein localization	547	12	7.36	0.06009
GO:0034613	cellular protein localization	436	10	5.87	0.06575
GO:0080135	regulation of cellular response to stress	33	2	0.44	0.0722
GO:0008104	protein localization	627	13	8.44	0.07359
GO:0035966	response to topologically incorrect protein	34	2	0.46	0.07606
GO:0045047	protein targeting to ER	35	2	0.47	0.07999
GO:0080134	regulation of response to stress	35	2	0.47	0.07999
GO:0072599	establishment of protein localization to endoplasmic reticulum	35	2	0.47	0.07999
GO:0070727	cellular macromolecule localization	457	10	6.15	0.08434
GO:0006448	regulation of translational elongation	28	6	0.38	0.08511
GO:0006418	tRNA aminoacylation for protein translation	39	2	0.52	0.0963
GO:0033036	macromolecule localization	748	20	10.07	0.1031
GO:0070972	protein localization to endoplasmic reticulum	41	2	0.55	0.10478
GO:0009124	nucleoside monophosphate biosynthetic process	41	2	0.55	0.10478
GO:0043038	amino acid activation	42	2	0.57	0.1091
GO:0043039	tRNA aminoacylation	42	2	0.57	0.1091
GO:0009123	nucleoside monophosphate metabolic process	42	2	0.57	0.1091
GO:0000447	endonucleolytic cleavage in ITS1 to separate SSU-rRNA from 5.8S rRNA and LSU-rRNA from tricistronic rRNA transcript (SSU-rRNA, 5.8S rRNA, LSU-rRNA)	42	2	0.57	0.1091
GO:0031123	RNA 3'-end processing	89	3	1.2	0.11744
GO:0043628	ncRNA 3'-end processing	44	2	0.59	0.11787
GO:0000478	endonucleolytic cleavage involved in rRNA processing	44	2	0.59	0.11787
GO:0000479	endonucleolytic cleavage of tricistronic rRNA transcript (SSU-rRNA, 5.8S rRNA, LSU-rRNA)	44	2	0.59	0.11787
GO:0035556	intracellular signal transduction	195	5	2.62	0.12118
GO:0061392	regulation of transcription from RNA polymerase II promoter in response to osmotic stress	10	1	0.13	0.12681
GO:0006282	regulation of DNA repair	10	1	0.13	0.12681
GO:0048309	endoplasmic reticulum inheritance	11	1	0.15	0.13859
GO:0046653	tetrahydrofolate metabolic process	11	1	0.15	0.13859
GO:0046686	response to cadmium ion	11	1	0.15	0.13859
GO:0034975	protein folding in endoplasmic reticulum	11	1	0.15	0.13859
GO:0050684	regulation of mRNA processing	11	1	0.15	0.13859
GO:0006458	'de novo' protein folding	11	1	0.15	0.13859
GO:0031365	N-terminal protein amino acid modification	11	1	0.15	0.13859
GO:0043620	regulation of DNA-dependent transcription in response to stress	49	2	0.66	0.14052
GO:0043618	regulation of transcription from RNA polymerase II promoter in response to stress	49	2	0.66	0.14052
GO:0010035	response to inorganic substance	49	2	0.66	0.14052
GO:0000289	nuclear-transcribed mRNA poly(A) tail shortening	12	1	0.16	0.1502
GO:0009396	folic acid-containing compound biosynthetic process	12	1	0.16	0.1502
GO:0030950	establishment or maintenance of actin cytoskeleton polarity	12	1	0.16	0.1502
GO:0030952	establishment or maintenance of cytoskeleton polarity	12	1	0.16	0.1502
GO:0019344	cysteine biosynthetic process	12	1	0.16	0.1502
GO:0072594	establishment of protein localization to organelle	213	5	2.87	0.15803
GO:0006605	protein targeting	272	6	3.66	0.15827
GO:0030162	regulation of proteolysis	13	1	0.17	0.16166
GO:0071241	cellular response to inorganic substance	13	1	0.17	0.16166
GO:0051205	protein insertion into membrane	13	1	0.17	0.16166
GO:0042559	pteridine-containing compound biosynthetic process	14	1	0.19	0.17297
GO:0006886	intracellular protein transport	344	7	4.63	0.17874
GO:2001020	regulation of response to DNA damage stimulus	15	1	0.2	0.18413
GO:0034504	protein localization to nucleus	59	2	0.79	0.18814
GO:0006534	cysteine metabolic process	16	1	0.22	0.19514
GO:0006760	folic acid-containing compound metabolic process	16	1	0.22	0.19514
GO:0006904	vesicle docking involved in exocytosis	16	1	0.22	0.19514
GO:0042176	regulation of protein catabolic process	17	1	0.23	0.206
GO:0031331	positive regulation of cellular catabolic process	17	1	0.23	0.206
GO:0006493	protein O-linked glycosylation	17	1	0.23	0.206
GO:0007165	signal transduction	297	6	4	0.20896
GO:0009987	cellular process	4630	73	62.31	0.21282
GO:0006515	misfolded or incompletely synthesized protein catabolic process	18	1	0.24	0.21672
GO:0042558	pteridine-containing compound metabolic process	18	1	0.24	0.21672
GO:0000436	carbon catabolite activation of transcription from RNA polymerase II promoter	18	1	0.24	0.21672
GO:0032270	positive regulation of cellular protein metabolic process	65	2	0.87	0.21769
GO:0023052	signaling	303	6	4.08	0.22194
GO:0000469	cleavage involved in rRNA processing	66	2	0.89	0.22266
GO:0042221	response to chemical stimulus	374	7	5.03	0.23665
GO:0051247	positive regulation of protein metabolic process	69	2	0.93	0.23763
GO:0030968	endoplasmic reticulum unfolded protein response	20	1	0.27	0.23773
GO:0034976	response to endoplasmic reticulum stress	20	1	0.27	0.23773
GO:0031929	TOR signaling cascade	20	1	0.27	0.23773
GO:0034620	cellular response to unfolded protein	20	1	0.27	0.23773
GO:0006984	ER-nucleus signaling pathway	20	1	0.27	0.23773
GO:0017148	negative regulation of translation	20	1	0.27	0.23773
GO:0032511	late endosome to vacuole transport via multivesicular body sorting pathway	20	1	0.27	0.23773
GO:0006612	protein targeting to membrane	71	2	0.96	0.24764
GO:0016558	protein import into peroxisome matrix	21	1	0.28	0.24803
GO:0006412	translation	491	47	6.61	0.25187
GO:0019740	nitrogen utilization	22	1	0.3	0.25819
GO:0032509	endosome transport via multivesicular body sorting pathway	22	1	0.3	0.25819
GO:0009651	response to salt stress	22	1	0.3	0.25819
GO:0051668	localization within membrane	22	1	0.3	0.25819
GO:0045991	carbon catabolite activation of transcription	22	1	0.3	0.25819
GO:0022613	ribonucleoprotein complex biogenesis	403	23	5.42	0.2777
GO:0000466	maturation of 5.8S rRNA from tricistronic rRNA transcript (SSU-rRNA, 5.8S rRNA, LSU-rRNA)	77	2	1.04	0.27773
GO:0032880	regulation of protein localization	24	1	0.32	0.2781
GO:0072662	protein localization to peroxisome	24	1	0.32	0.2781
GO:0072663	establishment of protein localization to peroxisome	24	1	0.32	0.2781
GO:0009070	serine family amino acid biosynthetic process	24	1	0.32	0.2781
GO:0043574	peroxisomal transport	24	1	0.32	0.2781
GO:0006625	protein targeting to peroxisome	24	1	0.32	0.2781
GO:0048278	vesicle docking	24	1	0.32	0.2781
GO:0001558	regulation of cell growth	24	1	0.32	0.2781
GO:0046907	intracellular transport	654	19	8.8	0.2792
GO:0000460	maturation of 5.8S rRNA	78	2	1.05	0.28275
GO:0022406	membrane docking	25	1	0.34	0.28785
GO:0009896	positive regulation of catabolic process	25	1	0.34	0.28785
GO:0006891	intra-Golgi vesicle-mediated transport	26	1	0.35	0.29748
GO:0010038	response to metal ion	26	1	0.35	0.29748
GO:0070887	cellular response to chemical stimulus	272	5	3.66	0.30301
GO:0000165	MAPK cascade	27	1	0.36	0.30698
GO:0030148	sphingolipid biosynthetic process	27	1	0.36	0.30698
GO:0046467	membrane lipid biosynthetic process	27	1	0.36	0.30698
GO:0006986	response to unfolded protein	27	1	0.36	0.30698
GO:0001300	chronological cell aging	27	1	0.36	0.30698
GO:0042398	cellular modified amino acid biosynthetic process	28	1	0.38	0.31635
GO:0000429	carbon catabolite regulation of transcription from RNA polymerase II promoter	28	1	0.38	0.31635
GO:0072665	protein localization to vacuole	86	2	1.16	0.32272
GO:0072666	establishment of protein localization to vacuole	86	2	1.16	0.32272
GO:0006623	protein targeting to vacuole	86	2	1.16	0.32272
GO:0006890	retrograde vesicle-mediated transport, Golgi to ER	29	1	0.39	0.3256
GO:0060341	regulation of cellular localization	29	1	0.39	0.3256
GO:0007154	cell communication	416	7	5.6	0.32645
GO:0042254	ribosome biogenesis	341	22	4.59	0.3317
GO:0036003	positive regulation of transcription from RNA polymerase II promoter in response to stress	30	1	0.4	0.33472
GO:0006888	ER to Golgi vesicle-mediated transport	89	2	1.2	0.33759
GO:0007243	intracellular protein kinase cascade	31	1	0.42	0.34372
GO:0009142	nucleoside triphosphate biosynthetic process	31	1	0.42	0.34372
GO:0005977	glycogen metabolic process	32	1	0.43	0.3526
GO:0071470	cellular response to osmotic stress	32	1	0.43	0.3526
GO:0040008	regulation of growth	33	1	0.44	0.36137
GO:0045727	positive regulation of translation	33	1	0.44	0.36137
GO:0051649	establishment of localization in cell	707	19	9.52	0.36946
GO:0006112	energy reserve metabolic process	34	1	0.46	0.37001
GO:0045990	carbon catabolite regulation of transcription	34	1	0.46	0.37001
GO:0040020	regulation of meiosis	35	1	0.47	0.37854
GO:0051445	regulation of meiotic cell cycle	36	1	0.48	0.38696
GO:0006665	sphingolipid metabolic process	36	1	0.48	0.38696
GO:0006643	membrane lipid metabolic process	36	1	0.48	0.38696
GO:0045324	late endosome to vacuole transport	36	1	0.48	0.38696
GO:0009086	methionine biosynthetic process	37	1	0.5	0.39526
GO:0071214	cellular response to abiotic stimulus	38	1	0.51	0.40345
GO:0009069	serine family amino acid metabolic process	38	1	0.51	0.40345
GO:0018130	heterocycle biosynthetic process	172	3	2.31	0.40969
GO:0034645	cellular macromolecule biosynthetic process	1401	52	18.86	0.41447
GO:0000097	sulfur amino acid biosynthetic process	40	1	0.54	0.41951
GO:0031329	regulation of cellular catabolic process	106	2	1.43	0.41965
GO:0009059	macromolecule biosynthetic process	1410	52	18.98	0.42343
GO:0010033	response to organic substance	176	3	2.37	0.42423
GO:0044249	cellular biosynthetic process	1854	56	24.95	0.42595
GO:0019438	aromatic compound biosynthetic process	41	1	0.55	0.42738
GO:0007264	small GTPase mediated signal transduction	111	2	1.49	0.44286
GO:0010467	gene expression	1649	53	22.19	0.44919
GO:0006906	vesicle fusion	44	1	0.59	0.45036
GO:0006555	methionine metabolic process	44	1	0.59	0.45036
GO:0009894	regulation of catabolic process	114	2	1.53	0.45654
GO:0006457	protein folding	114	2	1.53	0.45654
GO:0043161	proteasomal ubiquitin-dependent protein catabolic process	114	2	1.53	0.45654
GO:0031670	cellular response to nutrient	45	1	0.61	0.45782
GO:0016236	macroautophagy	46	1	0.62	0.46517
GO:0009110	vitamin biosynthetic process	46	1	0.62	0.46517
GO:0042364	water-soluble vitamin biosynthetic process	46	1	0.62	0.46517
GO:0010498	proteasomal protein catabolic process	116	2	1.56	0.46556
GO:0009058	biosynthetic process	1905	56	25.64	0.47057
GO:0043623	cellular protein complex assembly	189	3	2.54	0.47058
GO:0000288	nuclear-transcribed mRNA catabolic process, deadenylation-dependent decay	47	1	0.63	0.47243
GO:0030433	ER-associated protein catabolic process	47	1	0.63	0.47243
GO:0006470	protein dephosphorylation	47	1	0.63	0.47243
GO:0007584	response to nutrient	47	1	0.63	0.47243
GO:0044260	cellular macromolecule metabolic process	2505	58	33.71	0.47405
GO:0000082	G1/S transition of mitotic cell cycle	49	1	0.66	0.48665
GO:0006073	cellular glucan metabolic process	49	1	0.66	0.48665
GO:0006766	vitamin metabolic process	49	1	0.66	0.48665
GO:0006767	water-soluble vitamin metabolic process	49	1	0.66	0.48665
GO:0031669	cellular response to nutrient levels	121	2	1.63	0.48772
GO:0044042	glucan metabolic process	50	1	0.67	0.49362
GO:0051248	negative regulation of protein metabolic process	50	1	0.67	0.49362
GO:0032269	negative regulation of cellular protein metabolic process	50	1	0.67	0.49362
GO:0006575	cellular modified amino acid metabolic process	51	1	0.69	0.5005
GO:0051170	nuclear import	51	1	0.69	0.5005
GO:0006606	protein import into nucleus	51	1	0.69	0.5005
GO:0006468	protein phosphorylation	198	3	2.66	0.50172
GO:0034660	ncRNA metabolic process	401	14	5.4	0.5071
GO:0000096	sulfur amino acid metabolic process	52	1	0.7	0.50728
GO:0006887	exocytosis	52	1	0.7	0.50728
GO:0031667	response to nutrient levels	126	2	1.7	0.50932
GO:0031668	cellular response to extracellular stimulus	126	2	1.7	0.50932
GO:0071496	cellular response to external stimulus	126	2	1.7	0.50932
GO:0009067	aspartate family amino acid biosynthetic process	54	1	0.73	0.52058
GO:0017038	protein import	129	2	1.74	0.522
GO:0031124	mRNA 3'-end processing	55	1	0.74	0.52709
GO:0006913	nucleocytoplasmic transport	162	9	2.18	0.52742
GO:0051169	nuclear transport	162	9	2.18	0.52742
GO:0009991	response to extracellular stimulus	131	2	1.76	0.53033
GO:0009605	response to external stimulus	131	2	1.76	0.53033
GO:0071843	cellular component biogenesis at cellular level	511	23	6.88	0.53122
GO:0045944	positive regulation of transcription from RNA polymerase II promoter	208	3	2.8	0.53523
GO:0010557	positive regulation of macromolecule biosynthetic process	284	4	3.82	0.53647
GO:0006520	cellular amino acid metabolic process	285	4	3.84	0.53929
GO:0048308	organelle inheritance	57	1	0.77	0.53986
GO:0006473	protein acetylation	57	1	0.77	0.53986
GO:0034220	ion transmembrane transport	57	1	0.77	0.53986
GO:0006364	rRNA processing	243	12	3.27	0.54355
GO:0043170	macromolecule metabolic process	2587	58	34.82	0.54415
GO:0015672	monovalent inorganic cation transport	58	1	0.78	0.54612
GO:0048583	regulation of response to stimulus	135	2	1.82	0.5467
GO:0032940	secretion by cell	60	1	0.81	0.55838
GO:0046903	secretion	60	1	0.81	0.55838
GO:0007034	vacuolar transport	140	2	1.88	0.56661
GO:0071310	cellular response to organic substance	142	2	1.91	0.5744
GO:0051641	cellular localization	826	19	11.12	0.5761
GO:0044264	cellular polysaccharide metabolic process	63	1	0.85	0.57616
GO:0016072	rRNA metabolic process	255	12	3.43	0.58527
GO:0043543	protein acylation	66	1	0.89	0.59323
GO:0022618	ribonucleoprotein complex assembly	122	8	1.64	0.59799
GO:0009066	aspartate family amino acid metabolic process	67	1	0.9	0.59877
GO:0007569	cell aging	67	1	0.9	0.59877
GO:0048193	Golgi vesicle transport	185	5	2.49	0.59999
GO:0043413	macromolecule glycosylation	68	1	0.92	0.60424
GO:0006486	protein glycosylation	68	1	0.92	0.60424
GO:0007568	aging	68	1	0.92	0.60424
GO:0044272	sulfur compound biosynthetic process	69	1	0.93	0.60963
GO:0031328	positive regulation of cellular biosynthetic process	311	4	4.19	0.60964
GO:0009891	positive regulation of biosynthetic process	311	4	4.19	0.60964
GO:0070085	glycosylation	70	1	0.94	0.61495
GO:0007031	peroxisome organization	70	1	0.94	0.61495
GO:0048284	organelle fusion	71	1	0.96	0.62019
GO:0071826	ribonucleoprotein complex subunit organization	127	8	1.71	0.62249
GO:0048522	positive regulation of cellular process	397	5	5.34	0.62693
GO:0016310	phosphorylation	318	4	4.28	0.62747
GO:0034622	cellular macromolecular complex assembly	397	11	5.34	0.62983
GO:0009100	glycoprotein metabolic process	73	1	0.98	0.63048
GO:0009101	glycoprotein biosynthetic process	73	1	0.98	0.63048
GO:0008652	cellular amino acid biosynthetic process	158	2	2.13	0.6331
GO:0006461	protein complex assembly	240	3	3.23	0.63354
GO:0048518	positive regulation of biological process	404	5	5.44	0.64262
GO:0009267	cellular response to starvation	76	1	1.02	0.64539
GO:0006970	response to osmotic stress	76	1	1.02	0.64539
GO:0005976	polysaccharide metabolic process	76	1	1.02	0.64539
GO:0033554	cellular response to stress	566	7	7.62	0.65063
GO:0006793	phosphorus metabolic process	409	5	5.5	0.65358
GO:0006796	phosphate-containing compound metabolic process	409	5	5.5	0.65358
GO:0016197	endosomal transport	78	1	1.05	0.655
GO:0043085	positive regulation of catalytic activity	78	1	1.05	0.655
GO:0045893	positive regulation of transcription, DNA-dependent	249	3	3.35	0.65852
GO:0042594	response to starvation	79	1	1.06	0.65971
GO:0016050	vesicle organization	79	1	1.06	0.65971
GO:0010628	positive regulation of gene expression	250	3	3.36	0.66122
GO:0006399	tRNA metabolic process	167	2	2.25	0.6633
GO:0070271	protein complex biogenesis	251	3	3.38	0.6639
GO:0061025	membrane fusion	80	1	1.08	0.66435
GO:0006944	cellular membrane fusion	80	1	1.08	0.66435
GO:0090305	nucleic acid phosphodiester bond hydrolysis	170	2	2.29	0.67292
GO:0016311	dephosphorylation	82	1	1.1	0.67346
GO:0051052	regulation of DNA metabolic process	82	1	1.1	0.67346
GO:0016049	cell growth	82	1	1.1	0.67346
GO:0010604	positive regulation of macromolecule metabolic process	339	4	4.56	0.67785
GO:0032879	regulation of localization	83	1	1.12	0.67792
GO:0034599	cellular response to oxidative stress	83	1	1.12	0.67792
GO:0044093	positive regulation of molecular function	85	1	1.14	0.68665
GO:0044237	cellular metabolic process	3462	63	46.59	0.69091
GO:0009108	coenzyme biosynthetic process	86	1	1.16	0.69094
GO:0032268	regulation of cellular protein metabolic process	209	7	2.81	0.69259
GO:0031325	positive regulation of cellular metabolic process	347	4	4.67	0.69579
GO:0016192	vesicle-mediated transport	391	7	5.26	0.69762
GO:0006417	regulation of translation	115	6	1.55	0.69997
GO:0006979	response to oxidative stress	89	1	1.2	0.70344
GO:0009893	positive regulation of metabolic process	351	4	4.72	0.70449
GO:0042546	cell wall biogenesis	91	1	1.22	0.71149
GO:0044238	primary metabolic process	3321	62	44.7	0.71564
GO:0065003	macromolecular complex assembly	438	11	5.89	0.71646
GO:0071822	protein complex subunit organization	273	3	3.67	0.71918
GO:0051246	regulation of protein metabolic process	219	7	2.95	0.71988
GO:0051254	positive regulation of RNA metabolic process	274	3	3.69	0.72152
GO:0000956	nuclear-transcribed mRNA catabolic process	94	1	1.27	0.72317
GO:0006402	mRNA catabolic process	96	1	1.29	0.7307
GO:0006725	cellular aromatic compound metabolic process	97	1	1.31	0.73439
GO:0045935	positive regulation of nucleobase-containing compound metabolic process	280	3	3.77	0.73525
GO:0006810	transport	1207	22	16.24	0.73824
GO:0051173	positive regulation of nitrogen compound metabolic process	282	3	3.8	0.73971
GO:0044085	cellular component biogenesis	944	26	12.7	0.74099
GO:0006790	sulfur compound metabolic process	100	1	1.35	0.74515
GO:0032259	methylation	100	1	1.35	0.74515
GO:0006511	ubiquitin-dependent protein catabolic process	196	2	2.64	0.74735
GO:0019941	modification-dependent protein catabolic process	197	2	2.65	0.7499
